# Supplementary material for: Immunosuppressive landscape in hepatocellular carcinoma revealed by single-cell sequencing
Source: Front Immunol. 2022 Jul 28;13:950536. doi: 10.3389/fimmu.2022.950536 (PMC9365996; doi:10.3389/fimmu.2022.950536)
Supplement: Supplementary Table 1 — DEGs between tumor and normal tissues identified by Seurat’s FindClusters function [file Table_1.xlsx]

## Sheet: Sheet1
Gene	P value	Average log2FC	Pct.1	Pct.2	Adjusted P value
NKG7	0	-2.15418	0.184	0.639	0
KLRD1	0	-2.10629	0.05	0.42	0
KLRB1	0	-1.92334	0.152	0.514	0
CCL5	0	-1.88343	0.275	0.689	0
CST7	0	-1.8215	0.18	0.582	0
GZMK	0	-1.79889	0.117	0.448	0
SYTL3	0	-1.70402	0.115	0.446	0
PRF1	0	-1.67269	0.076	0.367	0
GZMH	0	-1.61392	0.072	0.327	0
AC092580.4	0	-1.61026	0.058	0.312	0
CTSW	0	-1.58996	0.063	0.333	0
GZMA	0	-1.57115	0.163	0.484	0
IFITM1	0	-1.56491	0.204	0.52	0
FYN	0	-1.53645	0.168	0.442	0
GZMM	0	-1.50956	0.057	0.299	0
IGHA1	0	-1.50798	0.198	0.478	0
CD69	0	-1.49739	0.234	0.569	0
PLAC8	0	-1.44934	0.089	0.364	0
KLRF1	0	-1.44608	0.023	0.203	0
AKNA	0	-1.43644	0.09	0.322	0
CMC1	0	-1.42492	0.412	0.489	0
VPS37B	0	-1.41631	0.159	0.39	0
TRGC2	0	-1.4155	0.033	0.23	0
GZMB	0	-1.40908	0.086	0.292	0
CCL4	0	-1.387	0.519	0.784	0
CD7	0	-1.38218	0.228	0.498	0
CD8A	0	-1.36255	0.033	0.214	0
RUNX3	0	-1.35171	0.081	0.306	0
CXCR4	0	-1.3298	0.597	0.909	0
CNOT6L	0	-1.31961	0.207	0.403	0
ISG20	0	-1.31885	0.413	0.678	0
FCN3	0	-1.31114	0.07	0.251	0
XCL2	0	-1.30453	0.029	0.19	0
DUSP2	0	-1.28995	0.357	0.592	0
STAT4	0	-1.28959	0.082	0.295	0
TUBA4A	0	-1.27509	0.318	0.488	0
GPR65	0	-1.26651	0.13	0.357	0
CD160	0	-1.25444	0.011	0.166	0
CD3E	0	-1.24769	0.176	0.434	0
AREG	0	-1.23949	0.201	0.387	0
IGLC2	0	-1.23907	0.253	0.438	0
ADGRE5	0	-1.22422	0.222	0.415	0
TMEM2	0	-1.21354	0.22	0.352	0
ZFP36L2	0	-1.20523	0.567	0.751	0
TRGC1	0	-1.20422	0.02	0.168	0
AC090498.1	0	-1.19907	0.748	0.908	0
AIM1	0	-1.19237	0.091	0.261	0
CCND3	0	-1.1889	0.208	0.382	0
RP11-347P5.1	0	-1.18371	0.186	0.374	0
PIK3R1	0	-1.17832	0.295	0.404	0
SH2D2A	0	-1.17004	0.084	0.26	0
CD247	0	-1.16923	0.079	0.25	0
TRBC2	0	-1.15902	0.204	0.442	0
CCNH	0	-1.15336	0.357	0.515	0
RNF125	0	-1.15316	0.078	0.229	0
PPP2R5C	0	-1.14865	0.359	0.501	0
NR4A2	0	-1.13814	0.317	0.54	0
SH2D1A	0	-1.13611	0.068	0.239	0
CREM	0	-1.13387	0.566	0.742	0
TRBC1	0	-1.13233	0.138	0.325	0
PIP4K2A	0	-1.1275	0.219	0.367	0
CRTAM	0	-1.11948	0.037	0.165	0
CD48	0	-1.11861	0.2	0.418	0
ZNF331	0	-1.11828	0.309	0.5	0
MARCO	0	-1.11211	0.083	0.22	0
SLA	0	-1.10835	0.197	0.394	0
GABARAPL1	0	-1.10636	0.225	0.352	0
PTPRC	0	-1.10436	0.356	0.654	0
YPEL5	0	-1.09041	0.498	0.638	0
ETS1	0	-1.08705	0.125	0.29	0
GPR171	0	-1.08618	0.071	0.226	0
PDE4B	0	-1.08103	0.161	0.361	0
GNG2	0	-1.07554	0.132	0.3	0
PARP8	0	-1.07534	0.114	0.253	0
WIPF1	0	-1.07328	0.224	0.405	0
STK17B	0	-1.07121	0.276	0.476	0
S1PR5	0	-1.06784	0.01	0.14	0
STK4	0	-1.06096	0.352	0.496	0
FAM177A1	0	-1.06086	0.532	0.586	0
REL	0	-1.0604	0.401	0.556	0
CD3D	0	-1.05578	0.264	0.469	0
SRGN	0	-1.05536	0.732	0.966	0
CD5L	0	-1.05455	0.079	0.184	0
ZFP36	0	-1.05388	0.731	0.901	0
CYTIP	0	-1.05378	0.273	0.52	0
CORO1A	0	-1.05153	0.316	0.554	0
ALOX5AP	0	-1.04895	0.238	0.442	0
TRDC	0	-1.04436	0.015	0.133	0
KLRG1	0	-1.0421	0.047	0.171	0
HCST	0	-1.04034	0.379	0.604	0
ZEB2	0	-1.03481	0.189	0.357	0
IL7R	0	-1.03447	0.188	0.347	0
PRKCH	0	-1.03424	0.1	0.254	0
ACAP1	0	-1.02927	0.125	0.29	0
RHOH	0	-1.02324	0.149	0.324	0
HAMP	0	-1.0122	0.017	0.121	0
BIN2	0	-1.00911	0.105	0.251	0
PYHIN1	0	-1.00563	0.046	0.181	0
PTGER4	0	-1.00372	0.152	0.301	0
CHST12	1.35259e-235	-1.0022	0.151	0.239	3.32438e-231
IGFBP1	0	1.00477	0.383	0.09	0
SERPINA6	0	1.00594	0.411	0.068	0
CISD3	0	1.00863	0.515	0.124	0
APOE	0	1.00874	0.837	0.487	0
NGFRAP1	0	1.01639	0.487	0.132	0
PON2	0	1.01713	0.442	0.072	0
TFF2	0	1.01992	0.213	0.003	0
COA3	0	1.02118	0.57	0.151	0
APOC1	0	1.02653	0.894	0.479	0
CCL15	0	1.03655	0.323	0.016	0
MPC2	0	1.03946	0.688	0.25	0
CYP2D6	0	1.0572	0.364	0.078	0
SLC2A2	0	1.05765	0.347	0.059	0
BCHE	0	1.06376	0.323	0.035	0
ANGPTL3	0	1.06688	0.387	0.069	0
ALDH1A1	0	1.08013	0.498	0.16	0
CP	0	1.08048	0.373	0.068	0
RAB13	0	1.0876	0.524	0.103	0
F2	0	1.09277	0.49	0.095	0
CFHR1	0	1.09455	0.458	0.105	0
FGL1	0	1.09516	0.485	0.122	0
TPM1	0	1.09668	0.481	0.087	0
GALK1	0	1.09983	0.439	0.07	0
CD24	0	1.10223	0.353	0.031	0
SERPINC1	0	1.10762	0.447	0.095	0
CYB5A	0	1.11027	0.674	0.225	0
AKR1C4	0	1.11179	0.337	0.047	0
SERPINA1	0	1.11938	0.924	0.472	0
APOA2	0	1.12015	0.91	0.476	0
GATM	0	1.12097	0.518	0.127	0
FGG	0	1.12171	0.623	0.184	0
BAAT	0	1.12306	0.39	0.065	0
GAGE1	0	1.12311	0.254	0.001	0
PCBD1	0	1.12649	0.574	0.151	0
CYP27A1	0	1.12839	0.389	0.059	0
NQO1	0	1.13163	0.221	0.025	0
SCD	0	1.14121	0.459	0.092	0
NDUFA4L2	0	1.14225	0.239	0.014	0
CALD1	0	1.1435	0.538	0.118	0
DNPH1	0	1.15171	0.576	0.145	0
TMEM97	0	1.15353	0.387	0.032	0
RBP4	0	1.15877	0.738	0.263	0
ASGR1	0	1.16908	0.482	0.088	0
BNIP3	0	1.17783	0.551	0.131	0
SERPINF1	0	1.1804	0.502	0.092	0
UGDH	0	1.18328	0.443	0.065	0
GC	0	1.18414	0.542	0.157	0
CLU	0	1.18912	0.73	0.246	0
UGT2B4	0	1.19715	0.368	0.051	0
GPC3	0	1.19814	0.289	0.022	0
UBD	0	1.2007	0.335	0.035	0
APOB	0	1.20366	0.5	0.096	0
KNG1	0	1.20882	0.479	0.106	0
SPINK1	0	1.20996	0.349	0.07	0
RAMP1	0	1.21687	0.41	0.046	0
TMEM14A	0	1.21972	0.517	0.089	0
APOC2	0	1.22288	0.47	0.069	0
HULC	0	1.23787	0.352	0.054	0
ITIH2	0	1.24855	0.439	0.066	0
AMBP	0	1.26754	0.783	0.279	0
CBR1	0	1.27087	0.523	0.119	0
CYP17A1	0	1.28068	0.328	0.002	0
PTGR1	0	1.28149	0.451	0.073	0
TM4SF4	0	1.29492	0.472	0.076	0
CTTN	0	1.29884	0.396	0.05	0
PPP1R16A	0	1.30109	0.431	0.049	0
SERPIND1	0	1.31029	0.429	0.051	0
FN1	0	1.3105	0.559	0.098	0
NME1	0	1.31511	0.554	0.105	0
APOH	0	1.35797	0.688	0.207	0
VTN	0	1.36656	0.752	0.226	0
SDC2	0	1.38757	0.489	0.076	0
GPX2	0	1.39198	0.407	0.052	0
TF	0	1.40884	0.627	0.14	0
AHSG	0	1.42403	0.539	0.147	0
KRT8	0	1.44779	0.574	0.102	0
TMEM176A	0	1.45616	0.644	0.132	0
APOM	0	1.48091	0.496	0.076	0
NUPR1	0	1.49008	0.619	0.143	0
GSTA1	0	1.50781	0.541	0.099	0
KRT18	0	1.51468	0.589	0.109	0
MDK	0	1.52471	0.492	0.064	0
PRAP1	0	1.56003	0.679	0.138	0
MGST1	0	1.57352	0.645	0.118	0
RARRES2	0	1.57576	0.723	0.164	0
AKR1C1	0	1.58105	0.447	0.067	0
AKR1C3	0	1.58187	0.47	0.074	0
TMEM176B	0	1.58977	0.693	0.143	0
LGALS4	0	1.60907	0.479	0.049	0
GGH	0	1.62851	0.49	0.066	0
CES1	0	1.66314	0.637	0.114	0
EPHX1	0	1.67959	0.64	0.138	0
AGT	0	1.70859	0.633	0.103	0
AKR1B10	0	1.71384	0.377	0.017	0
AKR1C2	0	2.06041	0.457	0.029	0
SPP1	0	2.20915	0.482	0.044	0
