# Supplementary material for: Immunosuppressive landscape in hepatocellular carcinoma revealed by single-cell sequencing
Source: Front Immunol. 2022 Jul 28;13:950536. doi: 10.3389/fimmu.2022.950536 (PMC9365996; doi:10.3389/fimmu.2022.950536)
Supplement: Supplementary Table 2 — DEGs between hepatoma cells and normal hepatocytes [file Table_2.xlsx]

## Sheet: Sheet1
Gene	P value	Average log2FC	Pct.1	Pct.2	Adjusted P value
HAMP	0	-2.99398	0.013	0.6	0
MT1M	0	-2.62821	0.153	0.622	0
MT1H	0	-2.55751	0.097	0.457	0
MT1G	0	-2.4035	0.414	0.761	0
MT1F	0	-2.38112	0.227	0.616	0
SAA1	0	-2.20964	0.242	0.593	0
C9	0	-2.20861	0.067	0.456	0
NNMT	0	-2.18577	0.251	0.636	0
IGHA1	0	-1.98796	0.193	0.657	0
FCN3	0	-1.92768	0.082	0.42	0
IGHG3	0	-1.92325	0.272	0.729	0
SAA4	0	-1.8486	0.402	0.667	0
SAA2	3.47e-263	-1.83989	0.121	0.381	8.12e-259
MT1E	0	-1.8348	0.471	0.823	0
JCHAIN	0	-1.81851	0.111	0.427	0
IGHG1	0	-1.80987	0.257	0.629	0
IGF2	0	-1.68857	0.03	0.356	0
TTC36	1.06e-295	-1.65664	0.17	0.459	2.48e-291
CRHBP	0	-1.63886	0.035	0.268	0
IGHG2	0	-1.62372	0.046	0.298	0
DNASE1L3	3.23e-277	-1.62109	0.108	0.383	7.57e-273
IGHG4	2.51e-252	-1.61482	0.215	0.503	5.88e-248
IGLC2	0	-1.58776	0.267	0.588	0
CFHR3	2.49e-224	-1.57478	0.289	0.53	5.83e-220
MT2A	0	-1.45811	0.872	0.977	0
SRGN	0	-1.44956	0.498	0.768	0
IGKC	0	-1.43305	0.651	0.87	0
SOCS3	5.53e-137	-1.41964	0.131	0.317	1.29e-132
LCAT	0	-1.41116	0.091	0.412	0
CLEC4G	8.33e-241	-1.40263	0.036	0.219	1.95e-236
MS4A6A	8.09e-163	-1.40145	0.177	0.389	1.89e-158
ATF5	1.67e-147	-1.39911	0.247	0.434	3.9e-143
GNMT	5.29e-263	-1.35736	0.204	0.497	1.24e-258
MT1X	0	-1.3488	0.672	0.837	0
CRP	2.87e-184	-1.34801	0.255	0.498	6.71e-180
CLEC1B	2.34e-295	-1.34113	0.023	0.207	5.47e-291
IGLC3	3.33e-245	-1.33248	0.086	0.33	7.79e-241
FBP1	1.88e-191	-1.33129	0.392	0.583	4.4e-187
CXCR4	2.88e-249	-1.30966	0.374	0.62	6.74e-245
CYP2C8	9.97e-210	-1.29642	0.367	0.574	2.33e-205
MT-ATP8	3e-208	-1.29592	0.316	0.535	7.02e-204
APOLD1	8.35e-120	-1.29271	0.08	0.232	1.95e-115
CCL2	5.19e-182	-1.28991	0.053	0.226	1.22e-177
HP	0	-1.28806	0.496	0.822	0
SERPINA3	2.23e-209	-1.24766	0.242	0.489	5.22e-205
APOF	3.09e-257	-1.24012	0.129	0.391	7.22e-253
ASS1	1.29e-201	-1.22362	0.651	0.687	3.01e-197
APOA5	4.45e-178	-1.21817	0.411	0.587	1.04e-173
GNG11	8.98e-95	-1.21551	0.126	0.277	2.1e-90
FCN2	7.96e-189	-1.21329	0.029	0.177	1.86e-184
TAT	9.54e-190	-1.2003	0.477	0.619	2.23e-185
IGHM	2.6e-301	-1.19335	0.059	0.298	6.07e-297
PCAT19	1.63e-110	-1.18465	0.071	0.211	3.82e-106
HPX	4.67e-211	-1.16684	0.668	0.702	1.09e-206
AFM	2.72e-162	-1.15695	0.245	0.465	6.36e-158
CCL14	2.84e-175	-1.14711	0.038	0.19	6.64e-171
MT1A	1e-113	-1.14486	0.272	0.435	2.34e-109
TFPI2	2.92e-177	-1.1356	0.032	0.175	6.84e-173
SDPR	5.45e-125	-1.13304	0.085	0.248	1.28e-120
MT-ND4L	0	-1.122	0.758	0.856	0
HPD	3.51e-225	-1.11705	0.349	0.629	8.22e-221
CDKN1A	7.57e-95	-1.09108	0.344	0.477	1.77e-90
RGS1	1.53e-128	-1.08983	0.294	0.476	3.58e-124
GADD45G	3.69e-106	-1.08232	0.322	0.468	8.63e-102
SDS	1.09e-125	-1.0784	0.317	0.502	2.55e-121
LYVE1	1.25e-279	-1.07517	0.019	0.189	2.93e-275
ADAMTS4	2.51e-178	-1.0691	0.029	0.168	5.87e-174
MRC1	8.71e-183	-1.06771	0.05	0.219	2.04e-178
SLC22A1	2.36e-215	-1.06192	0.167	0.441	5.51e-211
CFHR4	1.21e-155	-1.06048	0.12	0.315	2.83e-151
MAF	6.17e-78	-1.05387	0.186	0.323	1.44e-73
SLC25A47	2.56e-137	-1.053	0.205	0.406	6e-133
SLC9A3R2	4.07e-145	-1.05168	0.273	0.477	9.53e-141
CD36	1.55e-08	-1.05144	0.237	0.25	0.000363351
LIFR	4.67e-109	-1.05083	0.048	0.171	1.09e-104
LDB2	1.43e-124	-1.04668	0.048	0.181	3.35e-120
IGKV3-20	0	-1.04343	0.012	0.234	0
SLC2A3	2.38e-130	-1.04261	0.112	0.291	5.57e-126
IGHA2	4.74e-134	-1.04057	0.029	0.146	1.11e-129
CYP2A7	1.18e-98	-1.0399	0.233	0.39	2.76e-94
SERPINA11	4.54e-134	-1.03705	0.288	0.467	1.06e-129
CCL4	5.56e-157	-1.03151	0.464	0.61	1.3e-152
A2M	1.31e-148	-1.03127	0.593	0.651	3.07e-144
NPW	3.45e-132	-1.02743	0.118	0.296	8.07e-128
IFITM1	2.4e-120	-1.02675	0.114	0.285	5.61e-116
AKAP12	1.79e-11	-1.02609	0.235	0.263	4.2e-07
ZFP36	2.31e-244	-1.02142	0.671	0.798	5.4e-240
CPS1	8.9e-109	-1.01969	0.42	0.539	2.08e-104
NBEAL1	0	-1.01913	0.772	0.873	0
IL33	2.91e-140	-1.01566	0.03	0.153	6.81e-136
PGLYRP2	8.58e-143	-1.01525	0.166	0.359	2.01e-138
MZB1	5.85e-76	-1.01226	0.027	0.109	1.37e-71
MBL2	1.27e-155	-1.01081	0.113	0.301	2.96e-151
HSD11B1	1.01e-128	-1.0095	0.222	0.416	2.37e-124
CD4	2.71e-123	-0.999073	0.058	0.198	6.34e-119
MFSD2A	6.05e-151	-0.99813	0.097	0.278	1.42e-146
IFI27	1.73e-79	-0.992815	0.425	0.535	4.05e-75
ALDOB	1.74e-196	-0.99208	0.666	0.71	4.08e-192
AC090498.1	0	-0.991212	0.797	0.886	0
PRDM1	7.52e-119	-0.9869	0.056	0.193	1.76e-114
CYP2C9	5.06e-129	-0.985847	0.347	0.534	1.18e-124
SIK1	1.43e-141	-0.985764	0.092	0.264	3.34e-137
OIT3	1.15e-184	-0.978538	0.015	0.135	2.7e-180
CXCL2	8.2e-146	-0.978524	0.53	0.654	1.92e-141
CYP2E1	1.19e-181	-0.977084	0.492	0.685	2.79e-177
NKG7	9.82e-131	-0.973553	0.166	0.351	2.3e-126
HAO2	5.07e-208	-0.971633	0.103	0.334	1.19e-203
IGF1	4.97e-220	-0.971461	0.084	0.305	1.16e-215
F9	1.87e-149	-0.968728	0.109	0.294	4.37e-145
RBP1	6.65e-73	-0.968724	0.156	0.289	1.56e-68
SLC38A4	2.14e-92	-0.956509	0.332	0.461	5.01e-88
PLPP3	1.27e-28	-0.95213	0.32	0.37	2.96e-24
ATP5EP2	1.64e-78	-0.946584	0.25	0.382	3.83e-74
CLEC4M	6.77e-171	-0.942086	0.016	0.131	1.58e-166
FTCD	9.11e-112	-0.941546	0.462	0.578	2.13e-107
IFITM2	7.1e-295	-0.941312	0.716	0.815	1.66e-290
JUNB	8.22e-121	-0.938903	0.586	0.668	1.92e-116
TSC22D3	4.27e-139	-0.938417	0.539	0.665	9.98e-135
RAMP3	5.16e-86	-0.936446	0.064	0.184	1.21e-81
EEF1G	7.16e-145	-0.934186	0.474	0.6	1.68e-140
HGFAC	4.75e-190	-0.930924	0.072	0.266	1.11e-185
FOSB	1.13e-63	-0.928997	0.45	0.529	2.65e-59
CETP	1.54e-138	-0.927054	0.045	0.185	3.6e-134
LRG1	5.64e-86	-0.924431	0.451	0.528	1.32e-81
IGHV3-23	0	-0.923913	0.011	0.189	0
IGLV1-44	0	-0.921697	0	0.169	0
FXYD1	1.77e-95	-0.920163	0.477	0.567	4.13e-91
EFNB2	1.56e-144	-0.914849	0.022	0.134	3.66e-140
CD14	2.06e-109	-0.91226	0.436	0.564	4.83e-105
PLAC8	1.44e-147	-0.911506	0.043	0.186	3.36e-143
APCS	3.45e-105	-0.910292	0.574	0.62	8.08e-101
ASPG	2.97e-260	-0.907377	0.044	0.245	6.94e-256
CLEC3B	5.52e-172	-0.903103	0.015	0.128	1.29e-167
CYP3A4	7.67e-55	-0.896463	0.167	0.288	1.8e-50
ARHGDIB	1.65e-82	-0.89174	0.297	0.436	3.85e-78
PEMT	5.17e-45	-0.890307	0.33	0.393	1.21e-40
SLC13A5	3.56e-124	-0.88038	0.124	0.297	8.33e-120
GLS2	1.02e-299	-0.874578	0.021	0.2	2.38e-295
PRCP	2.8e-17	-0.872586	0.409	0.409	6.55e-13
C3	2.48e-199	-0.872412	0.787	0.757	5.8e-195
ID1	2.25e-58	-0.871789	0.187	0.306	5.27e-54
STAB1	9.08e-73	-0.869904	0.047	0.144	2.13e-68
LECT2	2.62e-69	-0.866429	0.303	0.416	6.13e-65
RASGEF1B	5.06e-75	-0.866333	0.126	0.256	1.18e-70
ESRRA	1.49e-56	-0.866225	0.278	0.375	3.48e-52
FOSL2	5.4e-38	-0.865839	0.216	0.299	1.26e-33
EMP1	6.29e-111	-0.860274	0.061	0.197	1.47e-106
FLT1	7.44e-80	-0.859134	0.052	0.158	1.74e-75
GABARAP	8.03e-247	-0.857715	0.662	0.77	1.88e-242
CCL5	7.74e-78	-0.854564	0.184	0.323	1.81e-73
EGR1	8.44e-84	-0.851112	0.514	0.599	1.97e-79
FCGR2B	7.37e-67	-0.849616	0.05	0.143	1.72e-62
KLF4	5.67e-22	-0.849357	0.222	0.282	1.33e-17
GADD45B	8.62e-139	-0.848876	0.597	0.673	2.02e-134
GABARAPL1	3.24e-65	-0.8451	0.24	0.356	7.58e-61
GYPC	2.46e-35	-0.83617	0.193	0.278	5.77e-31
ENG	3.56e-53	-0.835644	0.078	0.175	8.34e-49
DLC1	9.47e-61	-0.835462	0.09	0.195	2.22e-56
STOM	2.8e-94	-0.835271	0.565	0.617	6.55e-90
EIF5AL1	2.5e-50	-0.828878	0.285	0.382	5.84e-46
CLDN10	8.48e-62	-0.826292	0.034	0.111	1.98e-57
TIMP2	2.45e-26	-0.826224	0.121	0.188	5.74e-22
CYBA	2.19e-107	-0.822484	0.47	0.629	5.12e-103
FAM167B	5.16e-70	-0.816483	0.042	0.133	1.21e-65
ORM2	3.03e-103	-0.81528	0.832	0.702	7.1e-99
CFHR2	4.28e-98	-0.811961	0.586	0.611	1e-93
MARCO	7.25e-127	-0.808716	0.064	0.212	1.7e-122
PCK1	1.13e-121	-0.804908	0.62	0.65	2.65e-117
SAT1	0	-0.803643	0.871	0.914	0
IGFBP7	3.79e-21	-0.798821	0.313	0.367	8.87e-17
GMFG	1.62e-27	-0.798309	0.189	0.262	3.79e-23
KRT7	3.1e-31	-0.798049	0.091	0.162	7.25e-27
MEF2C	2.12e-64	-0.797968	0.047	0.137	4.96e-60
GPT	6.85e-54	-0.797843	0.274	0.378	1.6e-49
GHR	9.84e-120	-0.796421	0.085	0.239	2.3e-115
NR4A2	1.4e-67	-0.793008	0.146	0.272	3.28e-63
SLC22A7	1.34e-87	-0.78954	0.225	0.39	3.14e-83
BCO2	1.89e-166	-0.785138	0.037	0.183	4.43e-162
C11orf96	4.01e-75	-0.783747	0.035	0.123	9.38e-71
SEC14L1	9.01e-07	-0.783122	0.21	0.223	0.0210843
HSPG2	3.08e-30	-0.778389	0.108	0.183	7.21e-26
KLF2	4.28e-43	-0.777942	0.105	0.197	1e-38
KDM6B	3.38e-44	-0.777317	0.135	0.231	7.9e-40
GLYATL1	1.69e-82	-0.776745	0.127	0.267	3.96e-78
APOC3	0	-0.774523	0.889	0.916	0
NTHL1	2.59e-42	-0.77355	0.431	0.466	6.05e-38
DDX3X	1.53e-34	-0.773435	0.454	0.467	3.59e-30
CYP4A22	1.74e-73	-0.773073	0.171	0.304	4.08e-69
NTN4	1.52e-89	-0.771156	0.042	0.146	3.56e-85
HLA-E	9.45e-106	-0.768998	0.709	0.702	2.21e-101
CD302	8.92e-65	-0.76811	0.488	0.539	2.09e-60
THBD	4.47e-102	-0.767879	0.034	0.14	1.05e-97
TGM2	8.14e-21	-0.767329	0.213	0.267	1.9e-16
ETS1	8.26e-53	-0.765836	0.068	0.158	1.93e-48
CSRNP1	1.38e-27	-0.764662	0.195	0.265	3.23e-23
CFP	1.23e-120	-0.763142	0.037	0.157	2.88e-116
AQP1	6.7e-43	-0.762888	0.075	0.158	1.57e-38
TNFAIP3	2.46e-25	-0.762654	0.398	0.418	5.75e-21
SH3YL1	3.01e-57	-0.761274	0.055	0.142	7.04e-53
KLRB1	1.11e-88	-0.760095	0.101	0.238	2.59e-84
MT-ND6	4.23e-58	-0.759851	0.482	0.524	9.89e-54
FAM99A	1.83e-168	-0.758916	0.038	0.185	4.29e-164
APOC4-APOC2	7.57e-76	-0.758097	0.556	0.589	1.77e-71
PTPRB	3.91e-88	-0.756586	0.036	0.134	9.15e-84
ADGRL4	9.22e-68	-0.754919	0.041	0.129	2.16e-63
GSTP1	2.61e-44	-0.754444	0.337	0.434	6.11e-40
IGHV3-7	0	-0.753742	0.002	0.136	0
LINC00844	5.27e-69	-0.752332	0.203	0.349	1.23e-64
C1R	9.34e-70	-0.749754	0.578	0.581	2.19e-65
PELI1	2.62e-37	-0.746094	0.109	0.194	6.13e-33
AZGP1	6.57e-131	-0.745438	0.713	0.722	1.54e-126
MAT1A	4.26e-50	-0.743614	0.618	0.582	9.98e-46
TCF4	1.57e-36	-0.743339	0.082	0.16	3.68e-32
JUND	2.37e-91	-0.742351	0.671	0.663	5.55e-87
UROC1	0	-0.73966	0.003	0.158	0
SERPING1	1.44e-246	-0.736658	0.813	0.807	3.37e-242
YBX3	2.13e-18	-0.735669	0.185	0.241	4.99e-14
IGLV3-1	2.18e-176	-0.735321	0.023	0.152	5.1e-172
CYP4A11	5.24e-58	-0.732519	0.363	0.461	1.23e-53
COL18A1	1.96e-67	-0.731682	0.474	0.549	4.59e-63
UGT2B10	3.7e-39	-0.730698	0.331	0.394	8.67e-35
MGP	9e-10	-0.729965	0.1	0.135	2.11e-05
SOCS2	4.57e-60	-0.728383	0.059	0.153	1.07e-55
GLYAT	1.41e-40	-0.726092	0.283	0.371	3.3e-36
MASP2	3.53e-85	-0.725622	0.476	0.544	8.26e-81
MCL1	5.62e-88	-0.722316	0.645	0.639	1.31e-83
CIDEB	3.48e-52	-0.719032	0.325	0.417	8.15e-48
LPAR6	2.25e-33	-0.718792	0.069	0.139	5.28e-29
ITPRIP	1.6e-55	-0.717908	0.044	0.125	3.75e-51
RCAN1	4.92e-22	-0.716766	0.202	0.256	1.15e-17
ADH4	1.26e-70	-0.709974	0.362	0.504	2.94e-66
SGK1	1.75e-25	-0.703823	0.405	0.445	4.1e-21
CCL4L2	1.91e-27	-0.702667	0.34	0.388	4.46e-23
APP	9.44e-21	-0.701369	0.51	0.477	2.21e-16
MPC1	7.37e-69	-0.70072	0.628	0.606	1.72e-64
C8orf4	3.52e-42	-0.699783	0.332	0.429	8.24e-38
CYP8B1	9.66e-48	-0.699486	0.212	0.317	2.26e-43
TIMP1	4.86e-54	-0.696736	0.592	0.655	1.14e-49
CD69	7.53e-58	-0.693957	0.127	0.242	1.76e-53
DUSP1	1.1e-231	-0.693652	0.797	0.883	2.59e-227
BTG1	1.28e-198	-0.693251	0.784	0.799	2.99e-194
CYP2B6	8.34e-29	-0.690978	0.181	0.25	1.95e-24
IL1RAP	1.05e-56	-0.690734	0.144	0.256	2.47e-52
COX7A1	1.24e-48	-0.690705	0.044	0.118	2.91e-44
EPAS1	1.26e-16	-0.687269	0.285	0.319	2.96e-12
DUSP5	1.35e-12	-0.687091	0.143	0.186	3.17e-08
KLKB1	4.27e-41	-0.686329	0.262	0.35	9.98e-37
ANG	1.1e-121	-0.685728	0.804	0.738	2.58e-117
CRIP2	5.07e-27	-0.683916	0.19	0.265	1.19e-22
HAAO	1.39e-32	-0.683514	0.423	0.442	3.24e-28
IGFBP4	5.31e-61	-0.683482	0.564	0.583	1.24e-56
TXNIP	2.81e-82	-0.682281	0.593	0.657	6.57e-78
SPINT2	2.1e-48	-0.679432	0.052	0.129	4.92e-44
ACAT1	7.58e-74	-0.67745	0.658	0.613	1.77e-69
ADGRF5	1.89e-64	-0.67507	0.035	0.117	4.41e-60
PPP1R3B	2.37e-38	-0.672387	0.178	0.269	5.54e-34
C4orf32	3.84e-18	-0.672158	0.129	0.184	8.99e-14
IL6ST	8.91e-22	-0.67174	0.528	0.492	2.09e-17
ANXA10	4.1e-55	-0.670359	0.121	0.231	9.59e-51
CFLAR	1.24e-10	-0.669444	0.413	0.387	2.89e-06
TGFBR3	2.05e-31	-0.669272	0.076	0.144	4.8e-27
CLDN5	6.64e-31	-0.667424	0.075	0.145	1.55e-26
RND3	7.11e-29	-0.666409	0.194	0.268	1.66e-24
F2R	4.11e-33	-0.6664	0.059	0.125	9.62e-29
CD5L	2.04e-52	-0.664923	0.076	0.168	4.77e-48
SARAF	2.59e-103	-0.662734	0.666	0.658	6.07e-99
CREM	1.6e-22	-0.660159	0.449	0.438	3.75e-18
CXCL6	5.5e-18	-0.655961	0.074	0.122	1.29e-13
NAMPT	2.51e-66	-0.655266	0.666	0.637	5.88e-62
ENO3	6.11e-37	-0.654879	0.127	0.211	1.43e-32
RNASE4	1.63e-63	-0.654359	0.515	0.571	3.81e-59
MAGI1	9.21e-24	-0.653224	0.176	0.238	2.15e-19
NR4A1	2.84e-28	-0.651881	0.263	0.336	6.64e-24
ZFP36L2	5.11e-32	-0.650126	0.481	0.492	1.2e-27
WWTR1	4.25e-15	-0.647184	0.14	0.187	9.94e-11
PLA2G2A	7.5e-47	-0.643071	0.107	0.211	1.76e-42
G6PC	1.5e-27	-0.642498	0.393	0.425	3.5e-23
NPDC1	1.96e-17	-0.642145	0.084	0.133	4.58e-13
CCL3	9.46e-37	-0.642095	0.511	0.53	2.21e-32
ZEB2	1.98e-75	-0.639073	0.047	0.145	4.63e-71
ADAMTS1	4.32e-62	-0.638939	0.042	0.126	1.01e-57
FABP1	7.04e-111	-0.6388	0.814	0.774	1.65e-106
RP11-434D9.1	2.75e-48	-0.633213	0.078	0.167	6.44e-44
SLC7A2	2.01e-38	-0.630099	0.179	0.271	4.71e-34
INSR	4.96e-16	-0.629363	0.445	0.442	1.16e-11
KLRD1	5.05e-160	-0.629345	0.032	0.168	1.18e-155
AGXT	1.12e-100	-0.627575	0.682	0.709	2.62e-96
RDH16	3.12e-22	-0.623634	0.364	0.393	7.3e-18
TINAGL1	1.28e-27	-0.623275	0.084	0.15	3e-23
ORM1	5.34e-127	-0.623003	0.911	0.81	1.25e-122
MIDN	1.7e-07	-0.621419	0.262	0.271	0.00397942
RPL17	0	-0.621073	0.915	0.941	0
A1BG	3.56e-91	-0.620914	0.622	0.667	8.34e-87
GSN	1.57e-15	-0.62085	0.373	0.382	3.67e-11
FGL2	1.34e-30	-0.620823	0.093	0.166	3.13e-26
ZFAND5	1.97e-87	-0.620792	0.654	0.683	4.61e-83
CXCL16	5.42e-13	-0.620564	0.234	0.27	1.27e-08
CST7	8.68e-55	-0.619081	0.107	0.212	2.03e-50
C4BPA	1.58e-55	-0.616981	0.534	0.545	3.7e-51
MSRA	1.6e-30	-0.615163	0.151	0.228	3.75e-26
HRSP12	1.16e-64	-0.614178	0.723	0.653	2.72e-60
ELF1	7.63e-08	-0.612731	0.26	0.272	0.00178493
PNRC1	1.95e-40	-0.611616	0.61	0.577	4.57e-36
PET100	3.79e-124	-0.610742	0.756	0.722	8.86e-120
CD55	2.87e-08	-0.609672	0.179	0.206	0.000670486
AC004556.1	3.27e-41	-0.609431	0.139	0.235	7.65e-37
PDE4B	5.11e-74	-0.608748	0.049	0.149	1.2e-69
PRG4	2.6e-26	-0.608715	0.281	0.338	6.08e-22
S1PR1	1.12e-37	-0.608447	0.057	0.127	2.62e-33
NDRG2	2.23e-27	-0.602971	0.498	0.495	5.23e-23
CNOT6L	6.08e-15	-0.602256	0.182	0.227	1.42e-10
FXYD6	4.45e-30	-0.602165	0.057	0.118	1.04e-25
UGT2B7	2.05e-30	-0.600582	0.555	0.517	4.8e-26
F8	2.8e-18	-0.600418	0.07	0.118	6.55e-14
MT-ND3	0	-0.599835	0.92	0.942	0
IGHV4-59	7.69e-215	-0.599123	0.007	0.117	1.8e-210
RHOB	2.46e-251	-0.597691	0.836	0.868	5.77e-247
KLF9	2.22e-09	-0.595585	0.414	0.39	5.2e-05
HAL	5.61e-37	-0.595019	0.236	0.334	1.31e-32
TRIM22	2.68e-58	-0.593603	0.063	0.156	6.27e-54
ACAA1	8.28e-45	-0.592987	0.623	0.595	1.94e-40
ACADVL	3.09e-43	-0.592626	0.59	0.57	7.22e-39
PDK4	2.04e-55	-0.592536	0.582	0.637	4.76e-51
SERPINB9	7.86e-16	-0.591883	0.133	0.185	1.84e-11
HLA-B	0	-0.591518	0.941	0.939	0
VPS37B	1.86e-33	-0.59129	0.122	0.203	4.35e-29
IFI16	1.26e-14	-0.590811	0.18	0.23	2.95e-10
COTL1	3.43e-09	-0.589293	0.189	0.221	8.03e-05
GCH1	2.6e-36	-0.587975	0.144	0.231	6.09e-32
CD93	1.67e-41	-0.587064	0.043	0.111	3.91e-37
SLPI	2.15e-68	-0.58487	0.442	0.566	5.04e-64
TPT1	0	-0.584252	0.971	0.993	0
ITIH4	1.51e-18	-0.580472	0.317	0.35	3.53e-14
LIMCH1	7.98e-35	-0.578533	0.07	0.142	1.87e-30
AREG	7.29e-23	-0.57782	0.152	0.223	1.71e-18
MT-ATP6	0	-0.577714	0.959	0.989	0
RBP5	6.17e-18	-0.577585	0.5	0.472	1.44e-13
PBLD	3.42e-18	-0.576411	0.24	0.287	7.99e-14
CYP4V2	2.97e-23	-0.575908	0.17	0.233	6.95e-19
TTR	1.56e-194	-0.572752	0.914	0.917	3.64e-190
CYP4F3	1.81e-23	-0.57252	0.41	0.43	4.23e-19
FCGRT	2.76e-103	-0.572511	0.737	0.741	6.45e-99
IGFALS	1.19e-110	-0.571883	0.038	0.151	2.79e-106
ACSL1	2.52e-24	-0.571733	0.542	0.503	5.89e-20
NFKBIZ	6.64e-12	-0.571036	0.33	0.344	1.55e-07
ASGR2	5.65e-58	-0.570887	0.677	0.622	1.32e-53
TMEM2	4.48e-07	-0.568018	0.277	0.28	0.0104843
CTH	1.17e-07	-0.564542	0.255	0.264	0.00274722
AMDHD1	1.36e-15	-0.564048	0.253	0.289	3.18e-11
SEPW1	4.66e-22	-0.563279	0.399	0.433	1.09e-17
SULT1A1	3.21e-25	-0.560896	0.484	0.48	7.52e-21
CRIM1	2.37e-11	-0.559462	0.091	0.129	5.55e-07
GNLY	5.15e-55	-0.558213	0.08	0.178	1.21e-50
NEAT1	6.12e-277	-0.558164	0.888	0.917	1.43e-272
FYN	7.01e-31	-0.557966	0.141	0.222	1.64e-26
GPT2	1.25e-21	-0.557045	0.251	0.303	2.93e-17
NR3C1	5.48e-08	-0.556744	0.338	0.329	0.00128115
RDX	1.1e-17	-0.556741	0.519	0.492	2.57e-13
SLC38A2	3.83e-46	-0.556703	0.627	0.599	8.97e-42
RPL26	0	-0.554657	0.972	0.987	0
SERPINA4	4.55e-40	-0.55314	0.517	0.54	1.06e-35
VMO1	5.69e-31	-0.550124	0.054	0.115	1.33e-26
CHIC2	5.93e-10	-0.549898	0.201	0.231	1.39e-05
LONP2	2.4e-12	-0.548915	0.362	0.359	5.61e-08
B4GALT1	5.64e-13	-0.548182	0.421	0.413	1.32e-08
AQP3	5.98e-15	-0.547267	0.212	0.254	1.4e-10
SLC23A2	5.27e-09	-0.545547	0.147	0.176	0.000123352
RP11-6B4.1	2.89e-90	-0.542446	0.029	0.12	6.76e-86
SPRYD4	3.93e-08	-0.541492	0.322	0.318	0.000918499
ETS2	1.01e-07	-0.540763	0.439	0.404	0.00236269
FOS	2.4e-97	-0.539514	0.802	0.847	5.62e-93
ACADS	4.68e-14	-0.539247	0.363	0.373	1.09e-09
EPSTI1	5.54e-15	-0.538317	0.204	0.249	1.3e-10
SLC39A14	3.51e-11	-0.537227	0.313	0.321	8.2e-07
PPP2CB	1.01e-09	-0.53506	0.23	0.254	2.37e-05
SMIM24	1.26e-18	-0.533627	0.129	0.186	2.95e-14
METTL7A	9.62e-42	-0.532615	0.603	0.581	2.25e-37
NR1I3	2.11e-18	-0.532485	0.233	0.284	4.95e-14
SORL1	4.15e-14	-0.532356	0.245	0.281	9.71e-10
SERINC1	2.35e-10	-0.53156	0.425	0.394	5.5e-06
GIMAP4	2.29e-17	-0.53146	0.078	0.128	5.36e-13
MT-ND4	0	-0.531029	0.977	0.994	0
MT-ND5	8.5e-266	-0.528674	0.891	0.904	1.99e-261
RP11-393N21.2	7.82e-25	-0.527306	0.077	0.136	1.83e-20
PLSCR4	5.23e-32	-0.524735	0.086	0.159	1.22e-27
NDUFB1	4.61e-191	-0.52448	0.91	0.861	1.08e-186
EPB41L4B	1.05e-32	-0.524142	0.101	0.176	2.45e-28
C8G	5.53e-45	-0.523261	0.698	0.591	1.29e-40
ASPDH	1.41e-13	-0.523181	0.299	0.328	3.29e-09
SPP2	5.71e-24	-0.523063	0.396	0.444	1.34e-19
PER1	9.13e-08	-0.522402	0.244	0.259	0.00213653
ATP5D	1.74e-99	-0.521351	0.709	0.717	4.07e-95
C4BPB	4.32e-38	-0.521027	0.637	0.573	1.01e-33
PTMS	1.27e-76	-0.518414	0.753	0.681	2.96e-72
THOP1	6.19e-13	-0.517625	0.187	0.224	1.45e-08
PLIN5	8.1e-15	-0.517585	0.172	0.218	1.9e-10
PTPRC	4.19e-37	-0.516069	0.1	0.183	9.81e-33
RAPGEF5	1.26e-17	-0.514062	0.07	0.118	2.94e-13
IGLV1-47	1.02e-205	-0.513201	0.007	0.11	2.38e-201
NR0B2	2.1e-22	-0.512534	0.441	0.467	4.92e-18
C5	6.13e-14	-0.512498	0.484	0.446	1.43e-09
PANK1	3.43e-12	-0.511886	0.217	0.251	8.02e-08
SLC40A1	5.23e-14	-0.511767	0.514	0.481	1.22e-09
ECHDC2	1.78e-26	-0.511366	0.557	0.521	4.16e-22
FGB	1.22e-132	-0.510958	0.878	0.816	2.85e-128
HRG	1.25e-60	-0.509485	0.619	0.654	2.93e-56
AR	3.69e-12	-0.509057	0.232	0.265	8.64e-08
ARMCX3	8.82e-10	-0.508526	0.161	0.195	2.06e-05
TMEM123	2.38e-46	-0.508334	0.659	0.615	5.56e-42
C11orf54	1.71e-07	-0.508224	0.38	0.364	0.00400843
HS3ST3B1	1.31e-39	-0.507741	0.053	0.124	3.07e-35
CDH1	7.71e-25	-0.507177	0.158	0.225	1.8e-20
GLTPD2	6.36e-24	-0.507156	0.16	0.227	1.49e-19
MT-ND2	0	-0.506913	0.96	0.982	0
HPR	4.9e-36	-0.506756	0.336	0.433	1.15e-31
ARL6IP1	2.84e-101	-0.505586	0.76	0.73	6.64e-97
RAB13	7.71e-132	0.500306	0.75	0.391	1.8e-127
CYHR1	6.52e-129	0.500569	0.433	0.135	1.53e-124
GDF15	1.19e-99	0.501154	0.441	0.176	2.78e-95
NRBP1	1.42e-129	0.502309	0.499	0.179	3.33e-125
TPI1	1.3e-213	0.502315	0.955	0.737	3.03e-209
KLHDC3	5.89e-140	0.502499	0.48	0.156	1.38e-135
SNRPA1	4.11e-144	0.50313	0.468	0.143	9.61e-140
XRCC6	9.06e-144	0.503421	0.684	0.315	2.12e-139
HDAC2	1.48e-121	0.504025	0.493	0.188	3.45e-117
MAF1	4.14e-128	0.504105	0.472	0.166	9.68e-124
DAP3	1.17e-133	0.505254	0.508	0.186	2.74e-129
GALE	7.75e-136	0.505922	0.507	0.183	1.81e-131
PDCD6	1.49e-140	0.506152	0.621	0.265	3.48e-136
TBCB	1.44e-142	0.506383	0.558	0.211	3.38e-138
PHPT1	1.26e-120	0.506545	0.793	0.499	2.95e-116
NPM1	8.21e-160	0.507675	0.935	0.682	1.92e-155
MMAB	1.02e-121	0.508218	0.567	0.245	2.38e-117
CHCHD3	2.45e-142	0.508745	0.405	0.101	5.73e-138
TXNDC12	7.04e-135	0.508869	0.559	0.221	1.65e-130
MRPL15	4.42e-130	0.510359	0.526	0.206	1.04e-125
RAC3	2.19e-104	0.510929	0.231	0.027	5.13e-100
RUVBL2	4.52e-144	0.511208	0.504	0.167	1.06e-139
MRPS10	5.99e-145	0.511275	0.535	0.19	1.4e-140
NSDHL	1.39e-123	0.511324	0.32	0.065	3.25e-119
COA4	5.13e-134	0.511408	0.608	0.263	1.2e-129
CPVL	1.5e-108	0.511489	0.333	0.088	3.51e-104
TIMMDC1	2.01e-151	0.512492	0.498	0.156	4.71e-147
IDH1	1.49e-116	0.512898	0.8	0.45	3.49e-112
RHEB	1.17e-140	0.513045	0.753	0.384	2.73e-136
C1orf43	1.86e-136	0.513216	0.719	0.36	4.35e-132
ACP1	7.19e-129	0.513701	0.696	0.347	1.68e-124
GARS	1.63e-135	0.514147	0.393	0.099	3.81e-131
PSMG3	3.21e-151	0.514208	0.463	0.134	7.52e-147
DPY30	1.03e-140	0.514583	0.715	0.339	2.41e-136
FAM213A	4.59e-127	0.515016	0.71	0.345	1.07e-122
UBE2T	1.46e-116	0.515777	0.238	0.019	3.41e-112
MANF	6.13e-134	0.515889	0.747	0.389	1.44e-129
DDIT3	3.06e-131	0.516497	0.573	0.235	7.15e-127
MRPL42	1.02e-141	0.516598	0.598	0.242	2.38e-137
APOA1BP	1.09e-133	0.517803	0.648	0.293	2.56e-129
HLTF	5.03e-138	0.51813	0.335	0.06	1.18e-133
MRPL45	1.65e-145	0.51866	0.398	0.092	3.87e-141
IFT20	7.47e-162	0.518864	0.551	0.18	1.75e-157
PSMD8	1.17e-149	0.519191	0.775	0.403	2.74e-145
UTP18	1.29e-148	0.519273	0.373	0.073	3.02e-144
FAM96A	2.87e-137	0.519616	0.766	0.389	6.7e-133
FAM136A	6.1e-143	0.519884	0.486	0.157	1.43e-138
ITGB1BP1	6.86e-145	0.520484	0.428	0.117	1.61e-140
BCAM	1.2e-119	0.521693	0.492	0.188	2.81e-115
ECE2	5.03e-136	0.521727	0.369	0.083	1.18e-131
ZNHIT3	3.18e-162	0.522022	0.474	0.126	7.45e-158
TPM2	2.86e-72	0.52207	0.201	0.039	6.7e-68
U2SURP	8.77e-157	0.522204	0.572	0.204	2.05e-152
NEK6	2.59e-124	0.522261	0.392	0.112	6.05e-120
ANAPC11	1.54e-166	0.523192	0.899	0.626	3.59e-162
PRELID3B	3.99e-141	0.523201	0.451	0.134	9.35e-137
CCDC34	1e-125	0.523268	0.346	0.079	2.34e-121
CPQ	9.78e-137	0.523785	0.521	0.192	2.29e-132
COA6	2.8e-138	0.52429	0.545	0.206	6.55e-134
SNRPD1	1.39e-137	0.524549	0.725	0.365	3.25e-133
PGP	3.5e-128	0.525394	0.327	0.065	8.18e-124
ZFAND1	5.88e-142	0.525593	0.485	0.156	1.38e-137
C17orf58	5.7e-127	0.525631	0.291	0.043	1.33e-122
STX10	1.16e-132	0.525702	0.409	0.117	2.72e-128
AUP1	5.5e-149	0.526216	0.706	0.335	1.29e-144
PGC	3.48e-76	0.526223	0.14	0	8.13e-72
PSMD14	1.89e-140	0.527067	0.596	0.247	4.42e-136
FKBP8	6.17e-139	0.52739	0.757	0.383	1.44e-134
TRIM16	2.92e-124	0.527755	0.251	0.02	6.83e-120
FUNDC2	8.46e-119	0.527863	0.54	0.227	1.98e-114
GPATCH4	2.65e-149	0.531122	0.382	0.081	6.19e-145
MRPL14	4.77e-128	0.531599	0.748	0.407	1.12e-123
HMGB3	1.47e-108	0.531925	0.515	0.217	3.43e-104
EEF1E1	9.45e-154	0.53204	0.436	0.112	2.21e-149
MSMO1	8.77e-116	0.532265	0.607	0.288	2.05e-111
TP53I3	1.08e-112	0.533093	0.352	0.095	2.53e-108
DDX39A	4.88e-146	0.533431	0.45	0.128	1.14e-141
PDHB	1.03e-154	0.533874	0.569	0.209	2.42e-150
CHD1L	9.06e-143	0.534025	0.381	0.085	2.12e-138
RUVBL1	2.56e-134	0.534453	0.357	0.078	5.99e-130
RAD51C	1.02e-144	0.53465	0.359	0.068	2.39e-140
SMIM20	4.46e-139	0.534745	0.484	0.164	1.04e-134
INO80C	5.22e-114	0.536129	0.351	0.094	1.22e-109
NSFL1C	2.08e-153	0.536261	0.519	0.171	4.86e-149
TOP2A	3.77e-91	0.536389	0.196	0.017	8.83e-87
FADS2	1.47e-122	0.536926	0.25	0.022	3.43e-118
GLMP	5.15e-138	0.537455	0.578	0.233	1.21e-133
TMEM98	2.65e-125	0.537629	0.389	0.109	6.19e-121
UBE2I	4.99e-126	0.537912	0.596	0.267	1.17e-121
HACL1	4.75e-124	0.537998	0.379	0.106	1.11e-119
AKR1C1	8.99e-105	0.538057	0.78	0.568	2.1e-100
EMC2	1.39e-148	0.538729	0.515	0.173	3.25e-144
CUTA	6.13e-204	0.538856	0.927	0.669	1.43e-199
IFRD2	1.78e-135	0.538912	0.42	0.122	4.16e-131
PDIA3	2.02e-138	0.539498	0.83	0.525	4.73e-134
ARMC1	2.82e-142	0.539859	0.391	0.094	6.61e-138
DUT	3.32e-136	0.539935	0.575	0.234	7.78e-132
RRS1	6e-124	0.540333	0.28	0.04	1.4e-119
LRPAP1	1.37e-149	0.540339	0.726	0.355	3.21e-145
FAM103A1	1.8e-149	0.540909	0.524	0.178	4.21e-145
GPX2	1.17e-80	0.540952	0.657	0.433	2.73e-76
HSPA9	6.75e-143	0.542033	0.747	0.381	1.58e-138
HMGN1	5.19e-138	0.542177	0.796	0.463	1.21e-133
CDC20	1.32e-97	0.54231	0.194	0.011	3.09e-93
NOP56	8.38e-153	0.542484	0.489	0.15	1.96e-148
TCP1	5.22e-135	0.542839	0.655	0.301	1.22e-130
BCHE	3.36e-107	0.543126	0.609	0.305	7.87e-103
MVB12A	1.13e-163	0.543307	0.458	0.117	2.64e-159
RNF7	1.86e-155	0.544219	0.696	0.318	4.36e-151
RBCK1	9.02e-146	0.544411	0.604	0.244	2.11e-141
NUTF2	3.87e-129	0.544851	0.525	0.206	9.05e-125
MRPL10	4.59e-145	0.545086	0.38	0.082	1.07e-140
DCTPP1	2.35e-143	0.545606	0.429	0.119	5.49e-139
DCAF4L2	1.45e-110	0.54586	0.255	0.038	3.39e-106
NOP16	6.05e-145	0.54755	0.391	0.09	1.41e-140
MRPL36	6.06e-141	0.547649	0.624	0.272	1.42e-136
OLA1	5.84e-124	0.548887	0.501	0.191	1.37e-119
SARS	5.2e-142	0.549113	0.648	0.291	1.22e-137
PPP4C	8.11e-136	0.549277	0.659	0.305	1.9e-131
MPC2	1.52e-183	0.54963	0.925	0.631	3.56e-179
SNAI2	1.62e-122	0.549879	0.262	0.028	3.8e-118
PSMA5	2.2e-156	0.550542	0.69	0.312	5.14e-152
GUSB	3.75e-124	0.550565	0.606	0.282	8.77e-120
NABP2	8.74e-147	0.550956	0.375	0.078	2.05e-142
AATF	4.77e-156	0.552439	0.408	0.089	1.12e-151
NUDCD2	1.15e-165	0.552496	0.53	0.168	2.69e-161
TOMM40	2.23e-126	0.553174	0.42	0.132	5.23e-122
KDELR3	1.68e-143	0.554248	0.333	0.053	3.92e-139
MRPS18B	1.06e-155	0.555812	0.669	0.299	2.49e-151
MRPS16	5.36e-156	0.555934	0.686	0.305	1.25e-151
COA3	1.77e-153	0.556339	0.831	0.476	4.15e-149
DDX49	6.28e-140	0.556593	0.399	0.104	1.47e-135
BNIP3	1.15e-135	0.556767	0.807	0.492	2.69e-131
TMEM147	6.05e-161	0.557214	0.712	0.337	1.42e-156
PCYT2	6.26e-119	0.55728	0.482	0.194	1.46e-114
SLC39A7	1.11e-156	0.557307	0.488	0.148	2.6e-152
FAM104A	7.85e-150	0.559229	0.365	0.067	1.84e-145
MTDH	2.16e-148	0.559696	0.779	0.467	5.07e-144
BSG	2.38e-125	0.560157	0.781	0.437	5.56e-121
TMEM199	2.39e-158	0.560301	0.414	0.093	5.6e-154
BHMT2	9.52e-131	0.560499	0.527	0.204	2.23e-126
UFD1L	1.69e-154	0.561103	0.567	0.208	3.96e-150
CCDC167	2.2e-152	0.561519	0.699	0.318	5.14e-148
MRPL24	1.31e-157	0.561559	0.659	0.284	3.07e-153
COMMD4	8.83e-168	0.561714	0.564	0.187	2.07e-163
PAK1IP1	1.41e-158	0.562268	0.39	0.078	3.29e-154
NOC2L	7.74e-154	0.562604	0.444	0.12	1.81e-149
DDX1	6.79e-151	0.564143	0.576	0.221	1.59e-146
NAA10	2.15e-164	0.564201	0.599	0.226	5.03e-160
MAGOH	8.35e-154	0.564364	0.633	0.263	1.95e-149
PSMD11	6.07e-171	0.564651	0.608	0.229	1.42e-166
PRPSAP1	3.29e-139	0.564723	0.436	0.13	7.7e-135
ACTL6A	1.55e-154	0.564968	0.397	0.086	3.62e-150
RP3-446N13.5	4.06e-83	0.565326	0.15	0	9.49e-79
ANAPC5	7.9e-160	0.565543	0.55	0.188	1.85e-155
EPHX1	4.64e-178	0.56723	0.9	0.65	1.08e-173
PDIA6	1.52e-169	0.56789	0.893	0.582	3.55e-165
TMEM99	1.51e-151	0.568427	0.399	0.087	3.54e-147
TMEM101	4.13e-158	0.569684	0.411	0.091	9.66e-154
TMEM38B	5.89e-153	0.570063	0.478	0.143	1.38e-148
ANP32A	1.21e-169	0.572856	0.61	0.226	2.84e-165
RFC4	7.13e-132	0.573356	0.274	0.028	1.67e-127
KDELR1	5.99e-162	0.573815	0.711	0.333	1.4e-157
HMGN2	5.45e-147	0.573836	0.864	0.538	1.27e-142
LINC01419	5.71e-82	0.573938	0.191	0.024	1.34e-77
NPM3	2.7e-160	0.57402	0.386	0.07	6.33e-156
ATP6V1F	2.5e-151	0.574032	0.716	0.348	5.84e-147
METTL7B	1.03e-119	0.574293	0.498	0.2	2.41e-115
MRPL9	2.43e-162	0.575187	0.478	0.136	5.69e-158
TRAPPC3	2.98e-162	0.57549	0.579	0.214	6.98e-158
RGS14	5.27e-138	0.575493	0.43	0.129	1.23e-133
MRPL37	1.01e-133	0.575604	0.599	0.272	2.36e-129
PDZD11	1e-166	0.57602	0.483	0.134	2.35e-162
TRIM16L	1.81e-138	0.576075	0.258	0.013	4.23e-134
CDKN2A	2.64e-119	0.576276	0.318	0.07	6.18e-115
BAG2	6.06e-147	0.578275	0.375	0.078	1.42e-142
PDZK1IP1	1.57e-88	0.578745	0.336	0.111	3.67e-84
IL17RB	7.03e-133	0.579074	0.284	0.033	1.64e-128
SMARCE1	6.82e-173	0.579154	0.58	0.195	1.6e-168
ADRM1	7.91e-172	0.57948	0.718	0.323	1.85e-167
CBX1	1.46e-152	0.579863	0.375	0.073	3.42e-148
C20orf27	1.81e-162	0.581065	0.41	0.088	4.24e-158
ADSL	6.16e-177	0.581258	0.459	0.11	1.44e-172
CENPW	2.14e-116	0.582172	0.288	0.051	5.01e-112
MED8	1.52e-150	0.582498	0.457	0.133	3.55e-146
S100P	2.21e-42	0.583743	0.194	0.072	5.18e-38
TAX1BP1	1.76e-165	0.584463	0.709	0.32	4.12e-161
PCNA	3.17e-137	0.585195	0.466	0.153	7.41e-133
PTGDS	2.72e-48	0.585202	0.14	0.029	6.35e-44
RPF2	2.46e-155	0.585248	0.534	0.187	5.76e-151
MRPL18	1e-153	0.585638	0.676	0.303	2.35e-149
H2AFZ	5.26e-163	0.586724	0.838	0.493	1.23e-158
CSTB	1.8e-178	0.587544	0.905	0.566	4.21e-174
HTATIP2	1.8e-147	0.589066	0.615	0.256	4.2e-143
TSTA3	7.42e-158	0.589883	0.617	0.247	1.74e-153
TMEM9	7.5e-165	0.59023	0.533	0.173	1.76e-160
DNAJC8	4.72e-178	0.591595	0.708	0.296	1.11e-173
AP1S1	1.11e-172	0.591659	0.622	0.234	2.61e-168
DTYMK	5.76e-161	0.591671	0.417	0.092	1.35e-156
LACTB2	2.17e-139	0.591731	0.513	0.187	5.07e-135
ALG3	2.32e-154	0.594714	0.539	0.192	5.42e-150
DHCR7	6.83e-147	0.595059	0.448	0.128	1.6e-142
ZNF706	2.87e-173	0.595061	0.721	0.337	6.72e-169
SDC2	7.5e-131	0.596457	0.725	0.448	1.75e-126
PSMC2	3.27e-173	0.597236	0.585	0.208	7.64e-169
MLX	1.49e-171	0.597389	0.468	0.12	3.49e-167
HEXA	7.69e-175	0.597885	0.594	0.207	1.8e-170
POLDIP2	4.07e-150	0.600108	0.583	0.241	9.53e-146
MTCH1	2.34e-160	0.601525	0.62	0.259	5.47e-156
TMCC1	4.04e-140	0.602892	0.339	0.061	9.46e-136
ALDH1L1	3.81e-83	0.602967	0.476	0.256	8.92e-79
COPS6	4.84e-191	0.603185	0.719	0.308	1.13e-186
GTF3A	3.46e-158	0.603801	0.644	0.282	8.1e-154
PRKDC	4.28e-169	0.603848	0.448	0.108	1e-164
BRIX1	1.99e-154	0.604296	0.426	0.107	4.65e-150
SCPEP1	1.04e-173	0.60478	0.433	0.093	2.44e-169
AHCY	4.44e-157	0.605619	0.632	0.267	1.04e-152
RP11-14N7.2	1.4e-89	0.606318	0.21	0.028	3.28e-85
PFDN2	3.33e-160	0.606461	0.755	0.381	7.78e-156
HACD3	4.65e-160	0.606914	0.668	0.299	1.09e-155
TMEM14C	2.64e-185	0.6073	0.812	0.436	6.18e-181
TMED9	5.97e-186	0.607862	0.819	0.433	1.4e-181
POLR2H	1.74e-161	0.607998	0.555	0.201	4.08e-157
MRPL12	7.09e-154	0.609605	0.706	0.366	1.66e-149
GRINA	5.73e-152	0.609833	0.706	0.358	1.34e-147
CMTM8	4.18e-143	0.610793	0.518	0.19	9.79e-139
ATP5G1	2.89e-198	0.610842	0.897	0.583	6.77e-194
ATIC	1.33e-162	0.61375	0.417	0.094	3.11e-158
PFN2	1.46e-159	0.613939	0.375	0.064	3.42e-155
SLC35B1	1.01e-169	0.614391	0.564	0.194	2.37e-165
LSM10	3.83e-174	0.614625	0.518	0.155	8.97e-170
MCM7	4.34e-136	0.616297	0.365	0.085	1.02e-131
ATP6V1C1	3.15e-157	0.61659	0.46	0.133	7.37e-153
CSNK2B	3.28e-184	0.616981	0.819	0.441	7.66e-180
CTSE	1.4e-41	0.617003	0.105	0.015	3.28e-37
ARPC1B	1.03e-174	0.617422	0.732	0.336	2.42e-170
ATP6V0B	2.52e-196	0.61777	0.868	0.516	5.91e-192
COMMD3	4.36e-175	0.618098	0.609	0.224	1.02e-170
ZCRB1	6.77e-175	0.618572	0.644	0.256	1.59e-170
COPE	4.06e-214	0.618658	0.882	0.523	9.5e-210
AC098973.2	9.23e-133	0.620892	0.263	0.022	2.16e-128
EXOSC4	3.32e-173	0.621244	0.544	0.182	7.78e-169
GTF3C6	1.12e-166	0.623921	0.69	0.314	2.62e-162
C8orf59	1.87e-160	0.626661	0.707	0.35	4.38e-156
CTSA	2.95e-175	0.628073	0.763	0.357	6.9e-171
POLR2K	4.96e-195	0.630003	0.835	0.461	1.16e-190
SHARPIN	1.75e-168	0.630434	0.486	0.141	4.09e-164
RTCB	3.37e-183	0.630446	0.505	0.137	7.89e-179
MINA	4.09e-160	0.631585	0.335	0.043	9.57e-156
COX7B2	4.61e-118	0.631838	0.27	0.039	1.08e-113
TALDO1	5.86e-181	0.63217	0.76	0.389	1.37e-176
CLIC1	2.79e-172	0.63282	0.831	0.449	6.53e-168
ITPA	7.1e-179	0.63344	0.523	0.155	1.66e-174
BOLA3	6.46e-176	0.633588	0.629	0.24	1.51e-171
TEX264	1.47e-182	0.633769	0.623	0.233	3.43e-178
PSMC5	7.4e-189	0.634021	0.701	0.304	1.73e-184
EIF6	2.51e-196	0.635245	0.828	0.457	5.88e-192
GNL3	7.04e-170	0.635391	0.487	0.138	1.65e-165
WBSCR22	2.7e-188	0.6355	0.598	0.202	6.32e-184
GSTA4	9.24e-161	0.635737	0.427	0.104	2.16e-156
MRPS15	3.2e-177	0.637557	0.729	0.348	7.49e-173
SNRPE	8.97e-199	0.638042	0.854	0.494	2.1e-194
C19orf48	2.56e-156	0.639981	0.365	0.063	5.99e-152
AP2M1	9.75e-196	0.641001	0.739	0.327	2.28e-191
RDH11	5.71e-162	0.642306	0.539	0.182	1.34e-157
ATRAID	4.82e-188	0.643511	0.708	0.3	1.13e-183
PYCR1	2.85e-143	0.643835	0.276	0.019	6.67e-139
MRPL3	2.01e-173	0.644414	0.523	0.163	4.71e-169
CCT2	1.9e-183	0.645242	0.618	0.231	4.45e-179
CACYBP	2.47e-167	0.645587	0.684	0.297	5.78e-163
SLC25A33	9.7e-129	0.645595	0.452	0.162	2.27e-124
METTL23	1.76e-184	0.645963	0.508	0.137	4.12e-180
ZSCAN31	1.73e-152	0.646266	0.314	0.038	4.06e-148
PGAM1	5.9e-185	0.646897	0.761	0.371	1.38e-180
RAN	4.01e-212	0.646939	0.855	0.48	9.37e-208
CCT7	5.38e-192	0.647059	0.664	0.261	1.26e-187
MRPS12	1.35e-182	0.650277	0.643	0.255	3.15e-178
HSPB11	9.98e-174	0.651933	0.65	0.268	2.33e-169
CCDC124	3.9e-181	0.652076	0.639	0.259	9.12e-177
ARL4D	7.14e-161	0.652087	0.429	0.103	1.67e-156
VBP1	1.23e-167	0.653325	0.557	0.196	2.87e-163
GTPBP4	2.39e-172	0.653564	0.42	0.087	5.58e-168
APEX1	5.42e-184	0.653762	0.628	0.232	1.27e-179
HEXB	1.26e-157	0.654577	0.643	0.3	2.95e-153
NARS	1.3e-185	0.654731	0.617	0.22	3.05e-181
C8orf33	1.18e-181	0.655182	0.505	0.141	2.76e-177
TPM1	6.67e-172	0.656021	0.702	0.302	1.56e-167
TPD52	3.18e-186	0.656205	0.656	0.257	7.45e-182
VCX2	7.12e-53	0.660032	0.1	0.001	1.67e-48
DDOST	7.07e-196	0.66246	0.681	0.275	1.65e-191
PSMB2	1.77e-194	0.662803	0.784	0.403	4.15e-190
NELFE	1.34e-187	0.663153	0.58	0.197	3.14e-183
BABAM1	3.54e-186	0.664711	0.582	0.199	8.29e-182
SPINK1	8.41e-115	0.665109	0.533	0.214	1.97e-110
TINAG	7.31e-112	0.666208	0.2	0.003	1.71e-107
BOP1	8.08e-138	0.666888	0.326	0.059	1.89e-133
COPRS	2.97e-157	0.667925	0.572	0.232	6.95e-153
NSMCE2	8.34e-183	0.668493	0.423	0.081	1.95e-178
GTSF1	1.67e-68	0.668735	0.183	0.035	3.92e-64
PGK1	1.69e-183	0.66878	0.818	0.455	3.97e-179
PARP1	7.56e-183	0.669081	0.547	0.174	1.77e-178
GSTM3	1.72e-182	0.669307	0.474	0.114	4.02e-178
PYCARD	3.62e-163	0.669889	0.458	0.12	8.46e-159
WDR45B	8.61e-202	0.671583	0.543	0.148	2.01e-197
ORAOV1	3.45e-100	0.673442	0.219	0.025	8.07e-96
FABP5	9.39e-139	0.673846	0.424	0.123	2.2e-134
NHP2	1.07e-197	0.673877	0.763	0.378	2.51e-193
PPIC	1.27e-174	0.675345	0.62	0.239	2.96e-170
SLC39A1	3.83e-192	0.675868	0.556	0.17	8.96e-188
FASN	3.33e-149	0.67622	0.402	0.098	7.8e-145
CYC1	3.84e-182	0.678255	0.748	0.431	8.98e-178
PLOD1	6.84e-174	0.678708	0.515	0.16	1.6e-169
RANBP1	1.77e-168	0.68034	0.708	0.352	4.15e-164
NEU1	2.19e-190	0.681331	0.593	0.202	5.12e-186
PSMB5	8.18e-220	0.681487	0.812	0.406	1.91e-215
GPS1	6.79e-188	0.68389	0.55	0.172	1.59e-183
MAD2L2	1.09e-180	0.684373	0.506	0.144	2.54e-176
CDC123	8.79e-188	0.687901	0.516	0.143	2.06e-183
SLC25A5	6.93e-273	0.688376	0.919	0.594	1.62e-268
EIF3H	1.38e-185	0.689761	0.782	0.443	3.24e-181
GRN	1.5e-223	0.692533	0.825	0.431	3.5e-219
SF3B4	1.38e-183	0.693144	0.456	0.106	3.23e-179
CDKN3	5.32e-128	0.69356	0.27	0.03	1.24e-123
TUBA1C	5.35e-157	0.694506	0.484	0.152	1.25e-152
POLD2	1.2e-196	0.695899	0.587	0.19	2.82e-192
PSMB3	8.6e-276	0.696696	0.91	0.562	2.01e-271
SOX4	1.84e-180	0.697594	0.564	0.168	4.32e-176
TOMM22	3.7e-200	0.698444	0.714	0.303	8.66e-196
PSMD3	1.92e-175	0.700123	0.516	0.163	4.5e-171
DSCR8	8.21e-128	0.701756	0.223	0.002	1.92e-123
KRT10	1e-177	0.703217	0.72	0.365	2.35e-173
CSTA	8.24e-116	0.705267	0.364	0.107	1.93e-111
SPON2	1.86e-126	0.706973	0.54	0.246	4.35e-122
C20orf24	1.52e-177	0.708113	0.7	0.358	3.56e-173
SLC50A1	1.22e-203	0.709079	0.528	0.139	2.86e-199
EBP	5.62e-182	0.710103	0.787	0.43	1.31e-177
GPAA1	5.99e-191	0.710408	0.62	0.235	1.4e-186
UQCC2	4.98e-214	0.71051	0.763	0.345	1.17e-209
IMPDH2	2.61e-175	0.712989	0.518	0.16	6.1e-171
PAFAH1B3	6.62e-180	0.714061	0.464	0.116	1.55e-175
SNF8	1.59e-195	0.714191	0.598	0.211	3.73e-191
DDAH2	5.23e-198	0.714294	0.637	0.236	1.22e-193
KIAA0101	6.75e-133	0.716033	0.298	0.042	1.58e-128
RPN2	8.66e-217	0.717704	0.773	0.387	2.03e-212
CTAG2	3.79e-126	0.718344	0.25	0.02	8.86e-122
EIF3D	6.78e-209	0.718745	0.673	0.255	1.59e-204
STOML2	1.21e-197	0.719157	0.682	0.294	2.84e-193
PIR	1.33e-189	0.721939	0.412	0.073	3.11e-185
LAPTM4B	6.84e-189	0.724913	0.542	0.168	1.6e-184
PA2G4	1.35e-221	0.725511	0.745	0.33	3.16e-217
EMC3	2.3e-210	0.725957	0.686	0.277	5.39e-206
GGCT	5.72e-198	0.727556	0.565	0.177	1.34e-193
UBE2C	2.47e-135	0.728788	0.269	0.022	5.77e-131
TATDN1	1.02e-188	0.729447	0.574	0.194	2.38e-184
LMAN2	2.92e-267	0.732317	0.875	0.489	6.84e-263
LY6K	1.74e-85	0.733489	0.161	0.004	4.08e-81
ANXA2	5.64e-219	0.734356	0.856	0.417	1.32e-214
UBE2V2	6.87e-215	0.734788	0.646	0.23	1.61e-210
PFDN6	4.26e-214	0.735535	0.692	0.276	9.98e-210
VDAC1	3.82e-241	0.73653	0.854	0.475	8.93e-237
VPS25	1.11e-212	0.736575	0.611	0.201	2.6e-208
PIGT	3.9e-209	0.739264	0.626	0.216	9.14e-205
CCT8	1.33e-220	0.740112	0.687	0.26	3.11e-216
MRPS23	1.56e-208	0.740628	0.52	0.133	3.64e-204
HN1	6.17e-179	0.744808	0.606	0.247	1.44e-174
SNRPB	2.04e-232	0.746187	0.795	0.379	4.77e-228
LSM2	1.2e-218	0.748904	0.616	0.199	2.82e-214
MEA1	4.52e-221	0.750683	0.681	0.256	1.06e-216
ARPC1A	1.01e-216	0.752389	0.668	0.251	2.37e-212
CKS1B	5.57e-198	0.75291	0.646	0.249	1.3e-193
GLB1	3.47e-138	0.755454	0.428	0.13	8.13e-134
PSMC4	6.83e-230	0.75597	0.663	0.226	1.6e-225
MRPS7	1.69e-229	0.757197	0.688	0.251	3.96e-225
COPS5	2.74e-216	0.760312	0.558	0.159	6.41e-212
DCAF13	3.89e-210	0.761632	0.492	0.107	9.1e-206
LRRC59	4.75e-207	0.761705	0.598	0.205	1.11e-202
TAF9	1.74e-210	0.763855	0.594	0.195	4.07e-206
CDK4	7.76e-215	0.764026	0.555	0.156	1.82e-210
ALDOA	4.5e-192	0.76564	0.832	0.482	1.05e-187
KPNA2	1.34e-183	0.767436	0.449	0.101	3.14e-179
MIEN1	5.65e-237	0.770342	0.739	0.31	1.32e-232
PGD	2.83e-179	0.773839	0.461	0.119	6.62e-175
TUBA1B	1e-241	0.775418	0.849	0.438	2.35e-237
CD24	3.18e-220	0.775656	0.628	0.182	7.43e-216
MRPL13	2.4e-231	0.776788	0.719	0.3	5.61e-227
IGFBP2	1.42e-137	0.779514	0.44	0.147	3.32e-133
ACOX2	1.72e-134	0.78265	0.467	0.172	4.02e-130
FGF19	1.03e-91	0.783209	0.168	0.003	2.42e-87
PSMD2	7.37e-225	0.783225	0.6	0.191	1.72e-220
DNPH1	6.41e-234	0.783544	0.779	0.404	1.5e-229
TMEM14B	9.13e-262	0.786647	0.816	0.385	2.14e-257
MAGEA6	9.95e-157	0.790733	0.297	0.024	2.33e-152
UBD	5.83e-157	0.79312	0.599	0.255	1.36e-152
SNRPC	4.75e-244	0.794049	0.753	0.322	1.11e-239
RAB5C	6.34e-266	0.795278	0.762	0.301	1.48e-261
DIO1	1.74e-161	0.798389	0.496	0.172	4.08e-157
PSMD4	4.32e-264	0.800691	0.798	0.371	1.01e-259
HMGCS1	3.37e-198	0.802428	0.605	0.211	7.88e-194
ACAT2	3.33e-216	0.803763	0.591	0.188	7.79e-212
SQSTM1	1.86e-224	0.805707	0.853	0.53	4.35e-220
PTTG1	2.88e-156	0.80882	0.367	0.068	6.75e-152
BID	5.53e-241	0.813413	0.632	0.192	1.29e-236
IDI1	1.13e-219	0.821096	0.69	0.272	2.64e-215
CKB	2.16e-123	0.823452	0.375	0.106	5.06e-119
BIRC5	2.93e-153	0.824438	0.283	0.016	6.85e-149
NAA20	2.55e-268	0.8279	0.732	0.278	5.96e-264
ILF2	8.01e-234	0.831086	0.649	0.222	1.88e-229
MID1IP1	1.99e-182	0.839936	0.447	0.103	4.66e-178
LYZ	3.22e-88	0.840451	0.536	0.274	7.52e-84
C14orf1	1.92e-231	0.840668	0.657	0.231	4.49e-227
MAGEC2	2.61e-181	0.849041	0.305	0.009	6.11e-177
SELM	3.34e-224	0.850643	0.68	0.243	7.83e-220
TUBG1	9.32e-227	0.863644	0.417	0.046	2.18e-222
GAGE13	1.97e-155	0.864185	0.258	0	4.62e-151
LAGE3	4.71e-259	0.86626	0.647	0.197	1.1e-254
TXNRD1	1.84e-217	0.866522	0.491	0.108	4.32e-213
SLC9A3R1	2.92e-243	0.881901	0.688	0.278	6.83e-239
GPC3	1.07e-130	0.883189	0.453	0.157	2.51e-126
GGH	2.18e-218	0.890206	0.791	0.463	5.1e-214
ASPH	8.98e-262	0.895556	0.626	0.188	2.1e-257
PUF60	1.22e-286	0.903349	0.739	0.289	2.85e-282
NQO1	1.34e-77	0.908009	0.255	0.076	3.13e-73
CCT6A	5.44e-277	0.909539	0.69	0.235	1.27e-272
MAGEA1	1.03e-169	0.918847	0.291	0.01	2.41e-165
PAGE2B	9.81e-55	0.919848	0.112	0.005	2.29e-50
RP11-81H14.2	7.18e-182	0.930782	0.335	0.026	1.68e-177
LGALS4	1.99e-301	0.934325	0.822	0.411	4.66e-297
PPP1R16A	3.52e-264	0.939355	0.745	0.326	8.24e-260
ALDOC	1.42e-264	0.948376	0.514	0.083	3.31e-260
G6PD	3.81e-224	0.951327	0.42	0.048	8.92e-220
STMN1	2.31e-263	0.952949	0.735	0.287	5.4e-259
SLC25A39	3.39e-303	0.956605	0.71	0.233	7.94e-299
HMGA1	2.99e-200	0.962227	0.478	0.119	7e-196
TMEM14A	0	0.962868	0.8	0.351	0
STEAP1	1.78e-238	0.972818	0.453	0.063	4.16e-234
PKM	2.89e-177	0.97855	0.518	0.174	6.75e-173
VCX3A	1.09e-67	0.981088	0.127	0.001	2.54e-63
GALK1	6.07e-292	0.987803	0.717	0.267	1.42e-287
PHB	0	0.99216	0.802	0.333	0
TMEM106C	2.66e-270	0.992995	0.583	0.143	6.24e-266
MAGEA3	6.66e-198	0.995541	0.352	0.027	1.56e-193
TUBB	0	0.998432	0.869	0.428	0
CCT3	0	1.00711	0.764	0.289	0
LSM4	0	1.01749	0.767	0.291	0
ALDH3A1	4.41e-128	1.02224	0.224	0.002	1.03e-123
SPP1	4.72e-186	1.03151	0.536	0.161	1.11e-181
CCL15	8.8e-284	1.036	0.61	0.155	2.06e-279
VCX	1.69e-100	1.03752	0.18	0.001	3.96e-96
UGDH	0	1.04702	0.761	0.284	0
TUBB2A	1.04e-293	1.04868	0.592	0.133	2.43e-289
CCT5	0	1.05059	0.664	0.194	0
CBR1	3.68e-307	1.06278	0.779	0.378	8.6e-303
STRA13	0	1.06577	0.755	0.295	0
GAGE12H	1.12e-72	1.06578	0.133	0	2.61e-68
ENO1	0	1.06825	0.947	0.55	0
PAGE5	2.57e-103	1.07866	0.217	0.021	6.02e-99
OSGIN1	1.88e-236	1.09282	0.526	0.139	4.4e-232
RAMP1	2.8e-288	1.1028	0.68	0.219	6.56e-284
AGR2	2.86e-80	1.10934	0.181	0.021	6.7e-76
FDPS	0	1.12061	0.803	0.295	0
TMEM97	0	1.15116	0.705	0.18	0
SCD	0	1.15428	0.717	0.249	0
CHI3L1	3.27e-123	1.16124	0.237	0.016	7.65e-119
AKR1C3	0	1.19853	0.799	0.374	0
PAGE1	2.85e-115	1.20361	0.208	0.004	6.67e-111
MDK	0	1.20614	0.741	0.236	0
NDUFA4L2	1.48e-155	1.216	0.277	0.012	3.46e-151
NME1	0	1.22538	0.791	0.267	0
CTTN	4.67e-276	1.22863	0.664	0.217	1.09e-271
SQLE	0	1.26316	0.589	0.078	0
GAGE2A	1.15e-221	1.41599	0.342	0	2.7e-217
TFF2	3.4e-249	1.49034	0.381	0.005	7.96e-245
GAGE1	0	1.51991	0.453	0.006	0
TKT	0	1.5559	0.777	0.209	0
AKR1B10	0	1.62863	0.641	0.127	0
CYP17A1	0	1.80089	0.583	0.013	0
AKR1C2	0	1.83088	0.794	0.256	0
