# Supplementary material for: Immunosuppressive landscape in hepatocellular carcinoma revealed by single-cell sequencing
Source: Front Immunol. 2022 Jul 28;13:950536. doi: 10.3389/fimmu.2022.950536 (PMC9365996; doi:10.3389/fimmu.2022.950536)
Supplement: Supplementary Table 3 — Genes related to hepatoma cell evolution based on pseudotime analysis [file Table_3.xlsx]

## Sheet: Sheet1
Genes related to hepatoma cell evolution based on pseudotime analysis
gene
SH3BGRL3
CYP4A11
PDZK1IP1
FGGY
LEPR
TXNIP
S100A11
S100A6
APCS
CRP
HSPA6
CREG1
CFHR2
UGP2
NAT8
FABP1
CD302
TFPI
CPS1
SPP2
AGXT
MST1
SLC38A3
ITIH3
ACOX2
CP
AADAC
SLC2A2
TNFSF10
AHSG
HRG
IGFBP7
HSD17B13
SPP1
ANXA5
GPX3
SPARC
LINC01485
F12
UBD
APOM
TINAG
ARG1
VNN1
HEBP2
IGFBP1
PON3
PDK4
AKR1B10
TIMP1
PLP2
GAGE1
PAGE5
NGFRAP1
SERPINA7
PGRMC1
FGL1
FABP5
ANXA1
FBP1
ALDOB
GSTP1
CCND1
ORAOV1
CTTN
VIM
FGFR2
LDHB
HSD17B6
NDUFA4L2
RP11-81H14.2
HAL
PXMP2
CPB2
RNASE4
IFI27
SERPINA3
SLC25A47
TPM1
NUPR1
ALDOA
MT1E
MT1G
MT1X
NQO1
HP
SERPINF2
SHBG
CCL16
LGALS3BP
ANGPTL8
PRODH2
APOC4-APOC2
APOC2
SEPW1
EMP3
A1BG
SDF2L1
LGALS1
CYP2D6
TFF3
AC004556.1
GAGE2A
FGF19
RP3-446N13.5
TFF2
PAGE1
CYP2C9
GTSF1
S100P
AGR2
TPM2
HPD
ITM2A
VCX
CYBA
GAGE12H
VCX3A
LYZ
PAGE2B
MASP2
AKR7A3
NR1I3
FMO3
CFHR3
AOX1
CYP8B1
ALDH1L1
AFM
ADH4
ADH1A
ADH1B
ADH1C
BHMT
CD14
SPINK1
HULC
GNMT
SLC22A7
SLC22A1
CYP3A4
CYP7A1
DPYS
MFSD3
GADD45G
BAAT
HPX
SAA1
MDK
GLYAT
TM7SF2
RP11-119D9.1
APOA5
TTC36
CYP2E1
AQP9
PKM
ACSM2A
ACSM2B
TAT
HPR
G6PC
HLF
FXYD1
CYP2A6
ASPDH
SLC27A5
FTCD
SLCO1B3
TAT-AS1
UGT2B17
SRI
FOS
WBP5
MAGEA3
DEFB1
SOX4
CCL20
GPC3
SLPI
CKB
EGR1
CHI3L1
ALDH3A1
ADIRF
SNHG25
BOP1
ANG
TDO2
HMGCS2
PON1
ANPEP
SERPINA5
HSD17B2
TINAGL1
FAM167B
GJA4
ADGRL4
C1orf54
ADAMTS4
AGT
GYPC
ZEB2
NOSTRIN
SDPR
NRP2
DNASE1L3
TM4SF18
LDB2
EMCN
F2R
MEF2C
ECSCR.1
BTNL9
HLA-E
NOTCH4
ADGRF5
FILIP1
RAMP3
GNG11
RARRES2
GIMAP4
TMEM176A
CLU
ENG
NPDC1
FXYD6
ESAM
MRC1
SRGN
CD4
APOLD1
ARHGDIB
KRT18
PTPRB
FLT1
LHFP
EDNRB
COL4A1
CLEC14A
TMEM204
CETP
COTL1
CCL14
PECAM1
SOCS3
TCF4
CD93
JUNB
TPM4
COX7A1
PPP1R14A
GMFG
CALCRL
TSC22D3
KRT8
HLA-DRB1
MPC2
KLF2
COL4A2
IFI16
SLC2A3
PLAC9
TM4SF4
TF
TIMP2
FGL2
YBX3
MAP1B
PCAT19
PTRF
GSN
ASGR1
ITIH2
CLDN5
STAB1
RNASE1
GIMAP7
SH3BGRL
CRHBP
RAB31
AP1S2
MS4A6A
CFB
THY1
FRZB
FILIP1L
ASGR2
ID3
TMEM88
HCLS1
AKR1C3
SERPIND1
TUBA1A
EMP1
ORM1
UGDH
HLA-DPB1
GC
HLA-DRB5
KLF4
CD24
CCDC85B
FXYD5
RGCC
TM4SF5
ORM2
CLEC2B
CFHR1
HSPG2
SERPINF1
LPAR6
FABP4
RBP7
HIGD1B
ADAMTS1
FCN3
PCBD1
C1QA
CAV1
PLVAP
RBMS1
LIFR
CRIP2
F2
TFR2
GNAI2
TMEM97
SPRY1
CFP
CLEC1B
MGP
FCN2
PHYH
LAPTM5
SH3BP5
HLA-DPA1
KHK
SEC14L1
HLA-DQA1
ACAA2
MS4A4A
BCHE
PLG
TSTD1
ELF3
COX4I2
F10
EGFL7
TIMP3
C1QB
A1CF
CD53
SDC4
CCL15
C8G
MAF
COL6A2
ASAH1
CLEC4G
MTHFS
DAB2
NR4A2
UGT2B7
MSN
SERPINA6
C4BPB
HPN
UGT2B15
MS4A7
TACC1
CD36
ELF1
CYP17A1
SPARCL1
CARD16
ID1
C1QC
C5
FMO5
CXCR4
CFH
BGN
LST1
CYP3A5
EPAS1
HLA-DQB1
AKAP12
RGS10
FOLR2
CPM
PLAC8
NR0B2
IQGAP1
PCK1
ARL4C
LGMN
ARID5B
C1orf162
C4BPA
PRSS23
STC1
MAT1A
ICAM2
HCST
LY96
TYROBP
FCGR3A
RILPL2
RAMP2
RNASE6
LCP1
AIF1
PLPP1
HLA-DQA2
TSPAN8
IGSF6
ARHGAP29
SMTN
UACA
PLTP
MYL9
CCL4
ITGB2
FCER1G
UCP2
TGFBR2
ZNF331
RGS5
HYAL2
ACTA2
RGS1
FCGR2A
TAGLN
CTSS
RGS2
GPR183
S100A4
CD68
TSPAN7
SLC9A3R2
MFGE8
PLPP3
GPNMB
CPE
ERRFI1
AKR7A2
PLA2G2A
DIO1
ANGPTL3
RP11-14N7.2
DUSP23
APOA2
SERPINC1
GLUL
ETNK2
NENF
ADI1
APOB
EPCAM
ANXA4
IGFBP2
CYP27A1
RAMP1
ACAA1
GLYCTK
ITIH1
MUC13
FETUB
KNG1
ST6GAL1
SPON2
UCHL1
UGT2B4
CXCL8
CDO1
ALDH7A1
LEAP2
NDFIP1
CD74
GSTA1
ZFAND2A
CCL26
AZGP1
LINC01287
PAGE2
IL13RA2
CSAG1
MAGEA1
TKTL1
CEBPD
GGH
SDC2
LY6K
NAPRT
PPP1R16A
PRSS3
CKS2
PTGDS
MRPL41
KCNQ1OT1
SAA4
SERPING1
CTSF
APOC3
APOA1
FXYD2
EI24
AKR1C2
C10orf10
GLUD1
RBP4
SCD
GPAM
PRAP1
SLCO1B1
TUBA1C
RDH16
CHPT1
PAH
ALDH2
SDS
ITM2B
IFI27L2
MEG3
SORD
GATM
C15orf48
SLC27A2
OSGIN1
COPRS
KRT19
APOH
ABCA6
C17orf89
PCYT2
DCXR
TTR
WFDC2
BSG
GAMT
CYP4F3
PGLS
C19orf60
DMKN
C19orf33
APOE
TMEM160
SULT2A1
CHCHD10
UPB1
CBR1
DSCR8
FAM3B
COL18A1
CTSE
PGC
VCX2
GAGE13
XIST
MAGEA4
MAGEA6
CLDN6
PRAME
TFF1
LYRM5
GLB1
